# Supplementary material for: Chronic Illness, Nutritional Status, and Factors Associated with Malnutrition among Various Age Groups Residing in Urban Areas of Telangana and Rural Areas of Andhra Pradesh
Source: Nutrients. 2023 Oct 22;15(20):4470. doi: 10.3390/nu15204470 (PMC10610153; doi:10.3390/nu15204470)
Supplement: Supplementary file 1 [file nutrients-15-04470-s001.zip]

Archive with 1 entries (1 files):
- nutrients-2634495-supplementary.pdf
